# Supplementary material for: Susceptibility of South Texas Aedes aegypti to Pyriproxyfen
Source: Insects. 2021 May 17;12(5):460. doi: 10.3390/insects12050460 (PMC8157070; doi:10.3390/insects12050460)
Supplement: Supplementary file 1 [file insects-12-00460-s001.zip]

Archive with 4 entries (4 files):
- Supplementary Dataset 1.xlsx
- __MACOSX/._Supplementary Dataset 1.xlsx
- Supplementary Rcode.R
- __MACOSX/._Supplementary Rcode.R
