# Supplementary material for: Susceptibility of South Texas Aedes aegypti to Pyriproxyfen
Source: Insects. 2021 May 17;12(5):460. doi: 10.3390/insects12050460 (PMC8157070; doi:10.3390/insects12050460)
Supplement: Supplementary file 1 [file insects-12-00460-s001.zip › Supplementary Dataset 1.xlsx]

## Sheet: Pyro
Treatment	Dose	Larva_Alive	Larva_Dead	Pupa_Alive	Pupa_Dead	Adult	Rep	Date	HPE	Strain
Pyriproxyfen	0.0025	20	0	0	0	0	1	2019-08-24	48	Liverpool
Pyriproxyfen	0.000125	21	0	0	0	0	1	2019-08-24	48	Liverpool
Pyriproxyfen	6.25e-05	20	0	0	0	0	1	2019-08-24	48	Liverpool
Pyriproxyfen	2.5e-05	20	0	0	0	0	1	2019-08-24	48	Liverpool
Pyriproxyfen	1.25e-05	20	0	0	0	0	1	2019-08-24	48	Liverpool
Pyriproxyfen	1.25e-06	20	0	0	0	0	1	2019-08-24	48	Liverpool
Pyriproxyfen	6.3e-07	20	0	0	0	0	1	2019-08-24	48	Liverpool
Pyriproxyfen	0	19	0	1	0	0	1	2019-08-24	48	Liverpool
Pyriproxyfen	0.0025	19	0	0	1	0	2	2019-08-24	48	Liverpool
Pyriproxyfen	0.000125	19	0	0	1	0	2	2019-08-24	48	Liverpool
Pyriproxyfen	6.25e-05	20	0	0	0	0	2	2019-08-24	48	Liverpool
Pyriproxyfen	2.5e-05	20	0	0	0	0	2	2019-08-24	48	Liverpool
Pyriproxyfen	1.25e-05	20	0	0	0	0	2	2019-08-24	48	Liverpool
Pyriproxyfen	1.25e-06	20	0	0	0	0	2	2019-08-24	48	Liverpool
Pyriproxyfen	6.3e-07	20	0	0	0	0	2	2019-08-24	48	Liverpool
Pyriproxyfen	0	20	0	0	0	0	2	2019-08-24	48	Liverpool
Pyriproxyfen	0.0025	20	0	0	0	0	3	2019-08-24	48	Liverpool
Pyriproxyfen	0.000125	19	0	1	0	0	3	2019-08-24	48	Liverpool
Pyriproxyfen	6.25e-05	19	0	1	0	0	3	2019-08-24	48	Liverpool
Pyriproxyfen	2.5e-05	21	0	0	0	0	3	2019-08-24	48	Liverpool
Pyriproxyfen	1.25e-05	20	0	0	0	0	3	2019-08-24	48	Liverpool
Pyriproxyfen	1.25e-06	20	0	0	0	0	3	2019-08-24	48	Liverpool
Pyriproxyfen	6.3e-07	20	0	0	0	0	3	2019-08-24	48	Liverpool
Pyriproxyfen	0	20	0	0	0	0	3	2019-08-24	48	Liverpool
Pyriproxyfen	0.0025	20	0	0	0	0	4	2019-08-24	48	Liverpool
Pyriproxyfen	0.000125	20	0	0	0	0	4	2019-08-24	48	Liverpool
Pyriproxyfen	6.25e-05	20	0	0	0	0	4	2019-08-24	48	Liverpool
Pyriproxyfen	2.5e-05	20	0	0	0	0	4	2019-08-24	48	Liverpool
Pyriproxyfen	1.25e-05	20	0	0	0	0	4	2019-08-24	48	Liverpool
Pyriproxyfen	1.25e-06	19	0	1	0	0	4	2019-08-24	48	Liverpool
Pyriproxyfen	6.3e-07	20	0	0	0	0	4	2019-08-24	48	Liverpool
Pyriproxyfen	0	20	0	0	0	0	4	2019-08-24	48	Liverpool
Pyriproxyfen	0.0025	18	0	1	1	0	1	2019-08-25	72	Liverpool
Pyriproxyfen	0.000125	19	0	0	2	0	1	2019-08-25	72	Liverpool
Pyriproxyfen	6.25e-05	20	0	0	0	0	1	2019-08-25	72	Liverpool
Pyriproxyfen	2.5e-05	20	0	0	0	0	1	2019-08-25	72	Liverpool
Pyriproxyfen	1.25e-05	16	2	1	1	0	1	2019-08-25	72	Liverpool
Pyriproxyfen	1.25e-06	18	0	2	0	0	1	2019-08-25	72	Liverpool
Pyriproxyfen	6.3e-07	20	0	0	0	0	1	2019-08-25	72	Liverpool
Pyriproxyfen	0	17	0	3	0	0	1	2019-08-25	72	Liverpool
Pyriproxyfen	0.0025	17	0	1	2	0	2	2019-08-25	72	Liverpool
Pyriproxyfen	0.000125	19	0	0	1	0	2	2019-08-25	72	Liverpool
Pyriproxyfen	6.25e-05	20	0	0	0	0	2	2019-08-25	72	Liverpool
Pyriproxyfen	2.5e-05	20	0	0	0	0	2	2019-08-25	72	Liverpool
Pyriproxyfen	1.25e-05	18	0	1	1	0	2	2019-08-25	72	Liverpool
Pyriproxyfen	1.25e-06	18	0	2	0	0	2	2019-08-25	72	Liverpool
Pyriproxyfen	6.3e-07	18	0	2	0	0	2	2019-08-25	72	Liverpool
Pyriproxyfen	0	17	0	3	0	0	2	2019-08-25	72	Liverpool
Pyriproxyfen	0.0025	20	0	0	0	0	3	2019-08-25	72	Liverpool
Pyriproxyfen	0.000125	17	0	2	1	0	3	2019-08-25	72	Liverpool
Pyriproxyfen	6.25e-05	19	0	0	1	0	3	2019-08-25	72	Liverpool
Pyriproxyfen	2.5e-05	21	0	0	0	0	3	2019-08-25	72	Liverpool
Pyriproxyfen	1.25e-05	19	0	0	1	0	3	2019-08-25	72	Liverpool
Pyriproxyfen	1.25e-06	18	0	2	0	0	3	2019-08-25	72	Liverpool
Pyriproxyfen	6.3e-07	19	0	1	0	0	3	2019-08-25	72	Liverpool
Pyriproxyfen	0	18	0	2	0	0	3	2019-08-25	72	Liverpool
Pyriproxyfen	0.0025	20	0	0	0	0	4	2019-08-25	72	Liverpool
Pyriproxyfen	0.000125	18	0	0	2	0	4	2019-08-25	72	Liverpool
Pyriproxyfen	6.25e-05	18	0	1	1	0	4	2019-08-25	72	Liverpool
Pyriproxyfen	2.5e-05	20	0	0	0	0	4	2019-08-25	72	Liverpool
Pyriproxyfen	1.25e-05	17	0	3	0	0	4	2019-08-25	72	Liverpool
Pyriproxyfen	1.25e-06	16	0	4	0	0	4	2019-08-25	72	Liverpool
Pyriproxyfen	6.3e-07	18	0	2	0	0	4	2019-08-25	72	Liverpool
Pyriproxyfen	0	17	0	3	0	0	4	2019-08-25	72	Liverpool
Pyriproxyfen	0.0025	13	0	1	4	0	1	2019-08-26	96	Liverpool
Pyriproxyfen	0.000125	13	0	1	7	0	1	2019-08-26	96	Liverpool
Pyriproxyfen	6.25e-05	19	0	1	0	0	1	2019-08-26	96	Liverpool
Pyriproxyfen	2.5e-05	13	0	1	6	0	1	2019-08-26	96	Liverpool
Pyriproxyfen	1.25e-05	14	2	4	0	0	1	2019-08-26	96	Liverpool
Pyriproxyfen	1.25e-06	10	0	9	1	0	1	2019-08-26	96	Liverpool
Pyriproxyfen	6.3e-07	16	0	3	1	0	1	2019-08-26	96	Liverpool
Pyriproxyfen	0	7	0	13	0	0	1	2019-08-26	96	Liverpool
Pyriproxyfen	0.0025	16	0	0	4	0	2	2019-08-26	96	Liverpool
Pyriproxyfen	0.000125	12	0	1	7	0	2	2019-08-26	96	Liverpool
Pyriproxyfen	6.25e-05	18	0	1	1	0	2	2019-08-26	96	Liverpool
Pyriproxyfen	2.5e-05	14	0	3	3	0	2	2019-08-26	96	Liverpool
Pyriproxyfen	1.25e-05	11	0	6	3	0	2	2019-08-26	96	Liverpool
Pyriproxyfen	1.25e-06	15	0	5	0	0	2	2019-08-26	96	Liverpool
Pyriproxyfen	6.3e-07	12	0	7	1	0	2	2019-08-26	96	Liverpool
Pyriproxyfen	0	10	0	8	0	0	2	2019-08-26	96	Liverpool
Pyriproxyfen	0.0025	18	0	0	2	0	3	2019-08-26	96	Liverpool
Pyriproxyfen	0.000125	11	0	3	6	0	3	2019-08-26	96	Liverpool
Pyriproxyfen	6.25e-05	11	0	3	6	0	3	2019-08-26	96	Liverpool
Pyriproxyfen	2.5e-05	17	0	1	3	0	3	2019-08-26	96	Liverpool
Pyriproxyfen	1.25e-05	14	0	3	3	0	3	2019-08-26	96	Liverpool
Pyriproxyfen	1.25e-06	12	0	8	0	0	3	2019-08-26	96	Liverpool
Pyriproxyfen	6.3e-07	7	0	10	3	0	3	2019-08-26	96	Liverpool
Pyriproxyfen	0	8	0	10	0	0	3	2019-08-26	96	Liverpool
Pyriproxyfen	0.0025	20	0	0	0	0	4	2019-08-26	96	Liverpool
Pyriproxyfen	0.000125	6	0	4	10	0	4	2019-08-26	96	Liverpool
Pyriproxyfen	6.25e-05	12	0	3	5	0	4	2019-08-26	96	Liverpool
Pyriproxyfen	2.5e-05	12	0	3	5	0	4	2019-08-26	96	Liverpool
Pyriproxyfen	1.25e-05	15	0	4	1	0	4	2019-08-26	96	Liverpool
Pyriproxyfen	1.25e-06	5	0	14	1	0	4	2019-08-26	96	Liverpool
Pyriproxyfen	6.3e-07	10	0	10	0	0	4	2019-08-26	96	Liverpool
Pyriproxyfen	0	10	0	10	0	0	4	2019-08-26	96	Liverpool
Pyriproxyfen	0.0025	9	0	0	9	0	1	2019-08-27	120	Liverpool
Pyriproxyfen	0.000125	3	0	1	17	0	1	2019-08-27	120	Liverpool
Pyriproxyfen	6.25e-05	9	0	1	10	0	1	2019-08-27	120	Liverpool
Pyriproxyfen	2.5e-05	3	0	2	15	0	1	2019-08-27	120	Liverpool
Pyriproxyfen	1.25e-05	1	2	9	8	0	1	2019-08-27	120	Liverpool
Pyriproxyfen	1.25e-06	2	0	14	4	0	1	2019-08-27	120	Liverpool
Pyriproxyfen	6.3e-07	3	0	14	3	0	1	2019-08-27	120	Liverpool
Pyriproxyfen	0	0	0	19	0	1	1	2019-08-27	120	Liverpool
Pyriproxyfen	0.0025	9	0	1	10	0	2	2019-08-27	120	Liverpool
Pyriproxyfen	0.000125	2	0	2	16	0	2	2019-08-27	120	Liverpool
Pyriproxyfen	6.25e-05	8	0	2	10	0	2	2019-08-27	120	Liverpool
Pyriproxyfen	2.5e-05	2	0	6	12	0	2	2019-08-27	120	Liverpool
Pyriproxyfen	1.25e-05	3	0	11	6	0	2	2019-08-27	120	Liverpool
Pyriproxyfen	1.25e-06	3	0	15	2	0	2	2019-08-27	120	Liverpool
Pyriproxyfen	6.3e-07	1	0	17	2	0	2	2019-08-27	120	Liverpool
Pyriproxyfen	0	0	0	18	0	0	2	2019-08-27	120	Liverpool
Pyriproxyfen	0.0025	14	0	0	6	0	3	2019-08-27	120	Liverpool
Pyriproxyfen	0.000125	0	1	4	15	0	3	2019-08-27	120	Liverpool
Pyriproxyfen	6.25e-05	5	0	3	11	0	3	2019-08-27	120	Liverpool
Pyriproxyfen	2.5e-05	6	0	5	10	0	3	2019-08-27	120	Liverpool
Pyriproxyfen	1.25e-05	2	0	9	9	0	3	2019-08-27	120	Liverpool
Pyriproxyfen	1.25e-06	1	0	18	1	0	3	2019-08-27	120	Liverpool
Pyriproxyfen	6.3e-07	0	0	12	8	0	3	2019-08-27	120	Liverpool
Pyriproxyfen	0	1	0	19	0	0	3	2019-08-27	120	Liverpool
Pyriproxyfen	0.0025	15	0	1	4	0	4	2019-08-27	120	Liverpool
Pyriproxyfen	0.000125	1	0	2	17	0	4	2019-08-27	120	Liverpool
Pyriproxyfen	6.25e-05	0	0	4	16	0	4	2019-08-27	120	Liverpool
Pyriproxyfen	2.5e-05	3	0	2	15	0	4	2019-08-27	120	Liverpool
Pyriproxyfen	1.25e-05	2	0	9	9	0	4	2019-08-27	120	Liverpool
Pyriproxyfen	1.25e-06	0	0	18	2	0	4	2019-08-27	120	Liverpool
Pyriproxyfen	6.3e-07	1	0	16	3	0	4	2019-08-27	120	Liverpool
Pyriproxyfen	0	1	0	17	2	0	4	2019-08-27	120	Liverpool
Pyriproxyfen	0.0025	5	0	0	13	0	1	2019-08-28	144	Liverpool
Pyriproxyfen	0.000125	1	0	0	20	0	1	2019-08-28	144	Liverpool
Pyriproxyfen	6.25e-05	3	0	1	16	0	1	2019-08-28	144	Liverpool
Pyriproxyfen	2.5e-05	1	0	4	15	0	1	2019-08-28	144	Liverpool
Pyriproxyfen	1.25e-05	0	2	9	9	0	1	2019-08-28	144	Liverpool
Pyriproxyfen	1.25e-06	1	0	11	8	0	1	2019-08-28	144	Liverpool
Pyriproxyfen	6.3e-07	0	0	11	9	0	1	2019-08-28	144	Liverpool
Pyriproxyfen	0	0	0	17	0	3	1	2019-08-28	144	Liverpool
Pyriproxyfen	0.0025	5	0	2	13	0	2	2019-08-28	144	Liverpool
Pyriproxyfen	0.000125	1	0	0	19	0	2	2019-08-28	144	Liverpool
Pyriproxyfen	6.25e-05	3	0	1	15	0	2	2019-08-28	144	Liverpool
Pyriproxyfen	2.5e-05	1	0	5	14	0	2	2019-08-28	144	Liverpool
Pyriproxyfen	1.25e-05	0	0	11	8	0	2	2019-08-28	144	Liverpool
Pyriproxyfen	1.25e-06	1	0	11	8	0	2	2019-08-28	144	Liverpool
Pyriproxyfen	6.3e-07	0	0	12	8	0	2	2019-08-28	144	Liverpool
Pyriproxyfen	0	0	0	16	0	2	2	2019-08-28	144	Liverpool
Pyriproxyfen	0.0025	12	0	0	8	0	3	2019-08-28	144	Liverpool
Pyriproxyfen	0.000125	0	1	0	19	0	3	2019-08-28	144	Liverpool
Pyriproxyfen	6.25e-05	1	1	2	15	0	3	2019-08-28	144	Liverpool
Pyriproxyfen	2.5e-05	2	1	4	14	0	3	2019-08-28	144	Liverpool
Pyriproxyfen	1.25e-05	0	0	7	13	0	3	2019-08-28	144	Liverpool
Pyriproxyfen	1.25e-06	0	0	16	4	0	3	2019-08-28	144	Liverpool
Pyriproxyfen	6.3e-07	0	0	10	10	0	3	2019-08-28	144	Liverpool
Pyriproxyfen	0	0	0	15	2	3	3	2019-08-28	144	Liverpool
Pyriproxyfen	0.0025	9	0	1	10	0	4	2019-08-28	144	Liverpool
Pyriproxyfen	0.000125	0	0	3	17	0	4	2019-08-28	144	Liverpool
Pyriproxyfen	6.25e-05	0	0	1	19	0	4	2019-08-28	144	Liverpool
Pyriproxyfen	2.5e-05	0	0	4	16	0	4	2019-08-28	144	Liverpool
Pyriproxyfen	1.25e-05	0	0	9	11	0	4	2019-08-28	144	Liverpool
Pyriproxyfen	1.25e-06	0	0	11	9	0	4	2019-08-28	144	Liverpool
Pyriproxyfen	6.3e-07	0	0	10	10	0	4	2019-08-28	144	Liverpool
Pyriproxyfen	0	0	0	13	2	5	4	2019-08-28	144	Liverpool
Pyriproxyfen	0.0025	1	0	0	17	0	1	2019-08-29	168	Liverpool
Pyriproxyfen	0.000125	1	0	0	20	0	1	2019-08-29	168	Liverpool
Pyriproxyfen	6.25e-05	2	0	0	18	0	1	2019-08-29	168	Liverpool
Pyriproxyfen	2.5e-05	0	0	4	16	0	1	2019-08-29	168	Liverpool
Pyriproxyfen	1.25e-05	0	2	6	12	0	1	2019-08-29	168	Liverpool
Pyriproxyfen	1.25e-06	2	0	2	16	0	1	2019-08-29	168	Liverpool
Pyriproxyfen	6.3e-07	0	0	7	13	0	1	2019-08-29	168	Liverpool
Pyriproxyfen	0	8	0	12	0	0	1	2019-08-29	168	Liverpool
Pyriproxyfen	0.0025	2	0	1	17	0	2	2019-08-29	168	Liverpool
Pyriproxyfen	0.000125	0	1	0	19	0	2	2019-08-29	168	Liverpool
Pyriproxyfen	6.25e-05	0	1	3	15	0	2	2019-08-29	168	Liverpool
Pyriproxyfen	2.5e-05	0	0	0	20	0	2	2019-08-29	168	Liverpool
Pyriproxyfen	1.25e-05	0	0	5	14	0	2	2019-08-29	168	Liverpool
Pyriproxyfen	1.25e-06	0	0	10	10	0	2	2019-08-29	168	Liverpool
Pyriproxyfen	6.3e-07	0	0	7	13	0	2	2019-08-29	168	Liverpool
Pyriproxyfen	0	0	0	10	1	9	2	2019-08-29	168	Liverpool
Pyriproxyfen	0.0025	6	0	0	14	0	3	2019-08-29	168	Liverpool
Pyriproxyfen	0.000125	0	1	0	19	0	3	2019-08-29	168	Liverpool
Pyriproxyfen	6.25e-05	0	2	2	15	0	3	2019-08-29	168	Liverpool
Pyriproxyfen	2.5e-05	0	1	3	17	0	3	2019-08-29	168	Liverpool
Pyriproxyfen	1.25e-05	0	0	4	16	0	3	2019-08-29	168	Liverpool
Pyriproxyfen	1.25e-06	0	0	7	13	0	3	2019-08-29	168	Liverpool
Pyriproxyfen	6.3e-07	0	0	4	16	0	3	2019-08-29	168	Liverpool
Pyriproxyfen	0	0	0	7	2	11	3	2019-08-29	168	Liverpool
Pyriproxyfen	0.0025	5	0	1	14	0	4	2019-08-29	168	Liverpool
Pyriproxyfen	0.000125	0	0	0	20	0	4	2019-08-29	168	Liverpool
Pyriproxyfen	6.25e-05	0	0	0	20	0	4	2019-08-29	168	Liverpool
Pyriproxyfen	2.5e-05	0	0	3	17	0	4	2019-08-29	168	Liverpool
Pyriproxyfen	1.25e-05	0	0	6	14	0	4	2019-08-29	168	Liverpool
Pyriproxyfen	1.25e-06	0	1	3	16	0	4	2019-08-29	168	Liverpool
Pyriproxyfen	6.3e-07	0	0	2	18	0	4	2019-08-29	168	Liverpool
Pyriproxyfen	0	0	0	8	2	10	4	2019-08-29	168	Liverpool
Pyriproxyfen	0.0025	1	0	0	17	0	1	2019-08-30	192	Liverpool
Pyriproxyfen	0.000125	1	0	0	19	0	1	2019-08-30	192	Liverpool
Pyriproxyfen	6.25e-05	0	1	0	19	0	1	2019-08-30	192	Liverpool
Pyriproxyfen	2.5e-05	0	0	3	17	0	1	2019-08-30	192	Liverpool
Pyriproxyfen	1.25e-05	0	2	0	18	0	1	2019-08-30	192	Liverpool
Pyriproxyfen	1.25e-06	1	0	1	18	0	1	2019-08-30	192	Liverpool
Pyriproxyfen	6.3e-07	0	0	0	20	0	1	2019-08-30	192	Liverpool
Pyriproxyfen	0	0	0	0	0	20	1	2019-08-30	192	Liverpool
Pyriproxyfen	0.0025	1	0	0	19	0	2	2019-08-30	192	Liverpool
Pyriproxyfen	0.000125	0	1	0	19	0	2	2019-08-30	192	Liverpool
Pyriproxyfen	6.25e-05	0	1	2	16	0	2	2019-08-30	192	Liverpool
Pyriproxyfen	2.5e-05	0	0	0	20	0	2	2019-08-30	192	Liverpool
Pyriproxyfen	1.25e-05	0	0	0	19	0	2	2019-08-30	192	Liverpool
Pyriproxyfen	1.25e-06	0	0	2	18	0	2	2019-08-30	192	Liverpool
Pyriproxyfen	6.3e-07	0	0	1	19	0	2	2019-08-30	192	Liverpool
Pyriproxyfen	0	0	0	0	1	19	2	2019-08-30	192	Liverpool
Pyriproxyfen	0.0025	3	0	1	16	0	3	2019-08-30	192	Liverpool
Pyriproxyfen	0.000125	0	1	0	19	0	3	2019-08-30	192	Liverpool
Pyriproxyfen	6.25e-05	0	2	1	16	0	3	2019-08-30	192	Liverpool
Pyriproxyfen	2.5e-05	0	1	0	20	0	3	2019-08-30	192	Liverpool
Pyriproxyfen	1.25e-05	0	0	0	20	0	3	2019-08-30	192	Liverpool
Pyriproxyfen	1.25e-06	0	0	2	18	0	3	2019-08-30	192	Liverpool
Pyriproxyfen	6.3e-07	0	0	1	19	0	3	2019-08-30	192	Liverpool
Pyriproxyfen	0	0	0	0	2	18	3	2019-08-30	192	Liverpool
Pyriproxyfen	0.0025	2	0	1	17	0	4	2019-08-30	192	Liverpool
Pyriproxyfen	0.000125	0	0	0	20	0	4	2019-08-30	192	Liverpool
Pyriproxyfen	6.25e-05	0	0	0	20	0	4	2019-08-30	192	Liverpool
Pyriproxyfen	2.5e-05	0	0	0	20	0	4	2019-08-30	192	Liverpool
Pyriproxyfen	1.25e-05	0	0	2	18	0	4	2019-08-30	192	Liverpool
Pyriproxyfen	1.25e-06	0	1	0	19	0	4	2019-08-30	192	Liverpool
Pyriproxyfen	6.3e-07	0	0	0	20	0	4	2019-08-30	192	Liverpool
Pyriproxyfen	0	0	0	2	2	16	4	2019-08-30	192	Liverpool
Pyriproxyfen	0.0025	0	0	0	20	0	1	2019-09-03	288	Liverpool
Pyriproxyfen	0.000125	0	0	0	20	0	1	2019-09-03	288	Liverpool
Pyriproxyfen	6.25e-05	0	0	0	20	0	1	2019-09-03	288	Liverpool
Pyriproxyfen	2.5e-05	0	0	0	20	0	1	2019-09-03	288	Liverpool
Pyriproxyfen	1.25e-05	0	2	0	18	0	1	2019-09-03	288	Liverpool
Pyriproxyfen	1.25e-06	0	1	0	18	1	1	2019-09-03	288	Liverpool
Pyriproxyfen	6.3e-07	0	0	0	20	0	1	2019-09-03	288	Liverpool
Pyriproxyfen	0	0	0	0	0	20	1	2019-09-03	288	Liverpool
Pyriproxyfen	0.0025	0	0	0	20	0	2	2019-09-03	288	Liverpool
Pyriproxyfen	0.000125	0	1	0	19	0	2	2019-09-03	288	Liverpool
Pyriproxyfen	6.25e-05	0	1	0	18	0	2	2019-09-03	288	Liverpool
Pyriproxyfen	2.5e-05	0	0	0	20	0	2	2019-09-03	288	Liverpool
Pyriproxyfen	1.25e-05	0	0	0	19	0	2	2019-09-03	288	Liverpool
Pyriproxyfen	1.25e-06	0	0	0	19	1	2	2019-09-03	288	Liverpool
Pyriproxyfen	6.3e-07	0	0	0	20	0	2	2019-09-03	288	Liverpool
Pyriproxyfen	0	0	0	0	1	19	2	2019-09-03	288	Liverpool
Pyriproxyfen	0.0025	0	0	0	20	0	3	2019-09-03	288	Liverpool
Pyriproxyfen	0.000125	0	1	0	19	0	3	2019-09-03	288	Liverpool
Pyriproxyfen	6.25e-05	0	2	0	17	0	3	2019-09-03	288	Liverpool
Pyriproxyfen	2.5e-05	0	1	0	20	0	3	2019-09-03	288	Liverpool
Pyriproxyfen	1.25e-05	0	0	0	20	0	3	2019-09-03	288	Liverpool
Pyriproxyfen	1.25e-06	0	0	0	20	0	3	2019-09-03	288	Liverpool
Pyriproxyfen	6.3e-07	0	0	0	20	0	3	2019-09-03	288	Liverpool
Pyriproxyfen	0	0	0	0	2	18	3	2019-09-03	288	Liverpool
Pyriproxyfen	0.0025	0	0	0	20	0	4	2019-09-03	288	Liverpool
Pyriproxyfen	0.000125	0	0	0	20	0	4	2019-09-03	288	Liverpool
Pyriproxyfen	6.25e-05	0	0	0	20	0	4	2019-09-03	288	Liverpool
Pyriproxyfen	2.5e-05	0	0	0	20	0	4	2019-09-03	288	Liverpool
Pyriproxyfen	1.25e-05	0	0	0	20	0	4	2019-09-03	288	Liverpool
Pyriproxyfen	1.25e-06	0	1	0	19	0	4	2019-09-03	288	Liverpool
Pyriproxyfen	6.3e-07	0	0	0	20	0	4	2019-09-03	288	Liverpool
Pyriproxyfen	0	0	0	0	1	19	4	2019-09-03	288	Liverpool
Pyriproxyfen	0.0025	20	0	0	0	0	1	2019-08-24	48	MCF5
Pyriproxyfen	0.000125	20	0	0	0	0	1	2019-08-24	48	MCF5
Pyriproxyfen	6.25e-05	19	0	0	1	0	1	2019-08-24	48	MCF5
Pyriproxyfen	2.5e-05	18	0	1	1	0	1	2019-08-24	48	MCF5
Pyriproxyfen	1.25e-05	20	0	0	0	0	1	2019-08-24	48	MCF5
Pyriproxyfen	1.25e-06	18	0	2	0	0	1	2019-08-24	48	MCF5
Pyriproxyfen	6.3e-07	19	0	1	0	0	1	2019-08-24	48	MCF5
Pyriproxyfen	0	19	0	1	0	0	1	2019-08-24	48	MCF5
Pyriproxyfen	0.0025	19	0	0	1	0	2	2019-08-24	48	MCF5
Pyriproxyfen	0.000125	16	0	1	3	0	2	2019-08-24	48	MCF5
Pyriproxyfen	6.25e-05	18	0	1	1	0	2	2019-08-24	48	MCF5
Pyriproxyfen	2.5e-05	20	0	0	0	0	2	2019-08-24	48	MCF5
Pyriproxyfen	1.25e-05	19	0	1	0	0	2	2019-08-24	48	MCF5
Pyriproxyfen	1.25e-06	19	0	1	0	0	2	2019-08-24	48	MCF5
Pyriproxyfen	6.3e-07	19	0	1	0	0	2	2019-08-24	48	MCF5
Pyriproxyfen	0	19	0	1	0	0	2	2019-08-24	48	MCF5
Pyriproxyfen	0.0025	17	0	1	2	0	3	2019-08-24	48	MCF5
Pyriproxyfen	0.000125	19	0	0	1	0	3	2019-08-24	48	MCF5
Pyriproxyfen	6.25e-05	17	0	0	3	0	3	2019-08-24	48	MCF5
Pyriproxyfen	2.5e-05	17	0	0	3	0	3	2019-08-24	48	MCF5
Pyriproxyfen	1.25e-05	20	0	0	0	0	3	2019-08-24	48	MCF5
Pyriproxyfen	1.25e-06	19	1	0	0	0	3	2019-08-24	48	MCF5
Pyriproxyfen	6.3e-07	20	0	0	0	0	3	2019-08-24	48	MCF5
Pyriproxyfen	0	19	1	0	0	0	3	2019-08-24	48	MCF5
Pyriproxyfen	0.0025	19	0	1	0	0	4	2019-08-24	48	MCF5
Pyriproxyfen	0.000125	20	0	0	0	0	4	2019-08-24	48	MCF5
Pyriproxyfen	6.25e-05	20	0	0	0	0	4	2019-08-24	48	MCF5
Pyriproxyfen	2.5e-05	20	0	0	0	0	4	2019-08-24	48	MCF5
Pyriproxyfen	1.25e-05	20	0	0	0	0	4	2019-08-24	48	MCF5
Pyriproxyfen	1.25e-06	20	0	0	0	0	4	2019-08-24	48	MCF5
Pyriproxyfen	6.3e-07	19	0	1	0	0	4	2019-08-24	48	MCF5
Pyriproxyfen	0	20	0	0	0	0	4	2019-08-24	48	MCF5
Pyriproxyfen	0.0025	18	0	0	2	0	1	2019-08-25	72	MCF5
Pyriproxyfen	0.000125	17	0	3	0	0	1	2019-08-25	72	MCF5
Pyriproxyfen	6.25e-05	19	0	0	1	0	1	2019-08-25	72	MCF5
Pyriproxyfen	2.5e-05	13	0	4	3	0	1	2019-08-25	72	MCF5
Pyriproxyfen	1.25e-05	14	0	6	0	0	1	2019-08-25	72	MCF5
Pyriproxyfen	1.25e-06	18	0	2	0	0	1	2019-08-25	72	MCF5
Pyriproxyfen	6.3e-07	17	0	3	0	0	1	2019-08-25	72	MCF5
Pyriproxyfen	0	17	0	3	0	0	1	2019-08-25	72	MCF5
Pyriproxyfen	0.0025	15	0	1	4	0	2	2019-08-25	72	MCF5
Pyriproxyfen	0.000125	13	1	0	6	0	2	2019-08-25	72	MCF5
Pyriproxyfen	6.25e-05	11	0	2	7	0	2	2019-08-25	72	MCF5
Pyriproxyfen	2.5e-05	15	0	1	3	0	2	2019-08-25	72	MCF5
Pyriproxyfen	1.25e-05	15	0	5	0	0	2	2019-08-25	72	MCF5
Pyriproxyfen	1.25e-06	16	0	3	1	0	2	2019-08-25	72	MCF5
Pyriproxyfen	6.3e-07	16	0	4	0	0	2	2019-08-25	72	MCF5
Pyriproxyfen	0	17	0	3	0	0	2	2019-08-25	72	MCF5
Pyriproxyfen	0.0025	12	0	1	7	0	3	2019-08-25	72	MCF5
Pyriproxyfen	0.000125	10	0	2	8	0	3	2019-08-25	72	MCF5
Pyriproxyfen	6.25e-05	13	0	1	6	0	3	2019-08-25	72	MCF5
Pyriproxyfen	2.5e-05	13	0	4	3	0	3	2019-08-25	72	MCF5
Pyriproxyfen	1.25e-05	16	0	3	1	0	3	2019-08-25	72	MCF5
Pyriproxyfen	1.25e-06	16	1	3	0	0	3	2019-08-25	72	MCF5
Pyriproxyfen	6.3e-07	15	0	5	0	0	3	2019-08-25	72	MCF5
Pyriproxyfen	0	17	0	3	0	0	3	2019-08-25	72	MCF5
Pyriproxyfen	0.0025	13	0	3	4	0	4	2019-08-25	72	MCF5
Pyriproxyfen	0.000125	17	1	1	1	0	4	2019-08-25	72	MCF5
Pyriproxyfen	6.25e-05	16	0	2	2	0	4	2019-08-25	72	MCF5
Pyriproxyfen	2.5e-05	15	0	3	2	0	4	2019-08-25	72	MCF5
Pyriproxyfen	1.25e-05	19	0	1	0	0	4	2019-08-25	72	MCF5
Pyriproxyfen	1.25e-06	19	0	1	0	0	4	2019-08-25	72	MCF5
Pyriproxyfen	6.3e-07	12	0	8	0	0	4	2019-08-25	72	MCF5
Pyriproxyfen	0	15	0	5	0	0	4	2019-08-25	72	MCF5
Pyriproxyfen	0.0025	12	0	1	7	0	1	2019-08-26	96	MCF5
Pyriproxyfen	0.000125	9	0	2	9	0	1	2019-08-26	96	MCF5
Pyriproxyfen	6.25e-05	8	0	4	8	0	1	2019-08-26	96	MCF5
Pyriproxyfen	2.5e-05	9	0	3	8	0	1	2019-08-26	96	MCF5
Pyriproxyfen	1.25e-05	8	0	11	1	0	1	2019-08-26	96	MCF5
Pyriproxyfen	1.25e-06	11	0	7	1	0	1	2019-08-26	96	MCF5
Pyriproxyfen	6.3e-07	10	0	10	0	0	1	2019-08-26	96	MCF5
Pyriproxyfen	0	11	0	9	0	0	1	2019-08-26	96	MCF5
Pyriproxyfen	0.0025	6	0	0	14	0	2	2019-08-26	96	MCF5
Pyriproxyfen	0.000125	7	0	3	10	0	2	2019-08-26	96	MCF5
Pyriproxyfen	6.25e-05	5	0	0	15	0	2	2019-08-26	96	MCF5
Pyriproxyfen	2.5e-05	7	0	3	8	0	2	2019-08-26	96	MCF5
Pyriproxyfen	1.25e-05	9	0	10	1	0	2	2019-08-26	96	MCF5
Pyriproxyfen	1.25e-06	9	0	10	1	0	2	2019-08-26	96	MCF5
Pyriproxyfen	6.3e-07	11	0	6	3	0	2	2019-08-26	96	MCF5
Pyriproxyfen	0	12	0	7	0	1	2	2019-08-26	96	MCF5
Pyriproxyfen	0.0025	4	0	2	14	0	3	2019-08-26	96	MCF5
Pyriproxyfen	0.000125	2	0	3	15	0	3	2019-08-26	96	MCF5
Pyriproxyfen	6.25e-05	7	0	3	10	0	3	2019-08-26	96	MCF5
Pyriproxyfen	2.5e-05	7	0	6	7	0	3	2019-08-26	96	MCF5
Pyriproxyfen	1.25e-05	8	0	12	0	0	3	2019-08-26	96	MCF5
Pyriproxyfen	1.25e-06	8	0	11	0	0	3	2019-08-26	96	MCF5
Pyriproxyfen	6.3e-07	5	0	15	0	0	3	2019-08-26	96	MCF5
Pyriproxyfen	0	10	0	10	0	0	3	2019-08-26	96	MCF5
Pyriproxyfen	0.0025	11	0	0	9	0	4	2019-08-26	96	MCF5
Pyriproxyfen	0.000125	13	1	0	6	0	4	2019-08-26	96	MCF5
Pyriproxyfen	6.25e-05	10	0	5	5	0	4	2019-08-26	96	MCF5
Pyriproxyfen	2.5e-05	5	0	5	10	0	4	2019-08-26	96	MCF5
Pyriproxyfen	1.25e-05	8	0	12	0	0	4	2019-08-26	96	MCF5
Pyriproxyfen	1.25e-06	8	0	12	0	0	4	2019-08-26	96	MCF5
Pyriproxyfen	6.3e-07	2	0	18	0	0	4	2019-08-26	96	MCF5
Pyriproxyfen	0	5	0	15	0	0	4	2019-08-26	96	MCF5
Pyriproxyfen	0.0025	9	0	1	10	0	1	2019-08-27	120	MCF5
Pyriproxyfen	0.000125	3	0	3	14	0	1	2019-08-27	120	MCF5
Pyriproxyfen	6.25e-05	8	1	0	11	0	1	2019-08-27	120	MCF5
Pyriproxyfen	2.5e-05	1	1	3	15	0	1	2019-08-27	120	MCF5
Pyriproxyfen	1.25e-05	2	0	5	13	0	1	2019-08-27	120	MCF5
Pyriproxyfen	1.25e-06	2	0	14	1	2	1	2019-08-27	120	MCF5
Pyriproxyfen	6.3e-07	2	0	17	1	0	1	2019-08-27	120	MCF5
Pyriproxyfen	0	2	0	17	0	1	1	2019-08-27	120	MCF5
Pyriproxyfen	0.0025	1	0	1	18	0	2	2019-08-27	120	MCF5
Pyriproxyfen	0.000125	2	1	2	15	0	2	2019-08-27	120	MCF5
Pyriproxyfen	6.25e-05	2	0	0	18	0	2	2019-08-27	120	MCF5
Pyriproxyfen	2.5e-05	1	0	4	13	0	2	2019-08-27	120	MCF5
Pyriproxyfen	1.25e-05	4	0	15	1	0	2	2019-08-27	120	MCF5
Pyriproxyfen	1.25e-06	3	0	14	1	2	2	2019-08-27	120	MCF5
Pyriproxyfen	6.3e-07	5	0	11	2	0	2	2019-08-27	120	MCF5
Pyriproxyfen	0	4	0	15	0	1	2	2019-08-27	120	MCF5
Pyriproxyfen	0.0025	0	1	2	17	0	3	2019-08-27	120	MCF5
Pyriproxyfen	0.000125	3	0	1	16	0	3	2019-08-27	120	MCF5
Pyriproxyfen	6.25e-05	2	1	2	15	0	3	2019-08-27	120	MCF5
Pyriproxyfen	2.5e-05	0	0	10	10	0	3	2019-08-27	120	MCF5
Pyriproxyfen	1.25e-05	6	0	10	4	0	3	2019-08-27	120	MCF5
Pyriproxyfen	1.25e-06	3	0	16	0	0	3	2019-08-27	120	MCF5
Pyriproxyfen	6.3e-07	1	0	16	3	0	3	2019-08-27	120	MCF5
Pyriproxyfen	0	2	0	18	0	0	3	2019-08-27	120	MCF5
Pyriproxyfen	0.0025	4	0	0	16	0	4	2019-08-27	120	MCF5
Pyriproxyfen	0.000125	3	1	1	15	0	4	2019-08-27	120	MCF5
Pyriproxyfen	6.25e-05	0	1	9	10	0	4	2019-08-27	120	MCF5
Pyriproxyfen	2.5e-05	2	0	4	14	0	4	2019-08-27	120	MCF5
Pyriproxyfen	1.25e-05	8	0	12	0	0	4	2019-08-27	120	MCF5
Pyriproxyfen	1.25e-06	3	0	17	0	0	4	2019-08-27	120	MCF5
Pyriproxyfen	6.3e-07	0	0	18	2	0	4	2019-08-27	120	MCF5
Pyriproxyfen	0	1	0	18	1	0	4	2019-08-27	120	MCF5
Pyriproxyfen	0.0025	5	0	0	15	0	1	2019-08-28	144	MCF5
Pyriproxyfen	0.000125	1	0	1	19	0	1	2019-08-28	144	MCF5
Pyriproxyfen	6.25e-05	1	1	1	16	0	1	2019-08-28	144	MCF5
Pyriproxyfen	2.5e-05	0	1	2	17	0	1	2019-08-28	144	MCF5
Pyriproxyfen	1.25e-05	0	0	9	11	0	1	2019-08-28	144	MCF5
Pyriproxyfen	1.25e-06	0	0	14	3	2	1	2019-08-28	144	MCF5
Pyriproxyfen	6.3e-07	0	0	13	7	0	1	2019-08-28	144	MCF5
Pyriproxyfen	0	0	0	13	1	5	1	2019-08-28	144	MCF5
Pyriproxyfen	0.0025	1	1	0	18	0	2	2019-08-28	144	MCF5
Pyriproxyfen	0.000125	1	1	0	18	0	2	2019-08-28	144	MCF5
Pyriproxyfen	6.25e-05	1	0	0	19	0	2	2019-08-28	144	MCF5
Pyriproxyfen	2.5e-05	0	0	3	15	0	2	2019-08-28	144	MCF5
Pyriproxyfen	1.25e-05	0	0	11	9	0	2	2019-08-28	144	MCF5
Pyriproxyfen	1.25e-06	1	0	14	3	0	2	2019-08-28	144	MCF5
Pyriproxyfen	6.3e-07	3	0	8	7	1	2	2019-08-28	144	MCF5
Pyriproxyfen	0	0	0	16	0	4	2	2019-08-28	144	MCF5
Pyriproxyfen	0.0025	0	1	0	19	0	3	2019-08-28	144	MCF5
Pyriproxyfen	0.000125	0	0	1	19	0	3	2019-08-28	144	MCF5
Pyriproxyfen	6.25e-05	1	1	1	17	0	3	2019-08-28	144	MCF5
Pyriproxyfen	2.5e-05	0	0	5	15	0	3	2019-08-28	144	MCF5
Pyriproxyfen	1.25e-05	2	0	8	10	0	3	2019-08-28	144	MCF5
Pyriproxyfen	1.25e-06	2	0	14	0	3	3	2019-08-28	144	MCF5
Pyriproxyfen	6.3e-07	0	0	11	7	2	3	2019-08-28	144	MCF5
Pyriproxyfen	0	0	0	17	0	3	3	2019-08-28	144	MCF5
Pyriproxyfen	0.0025	2	0	0	18	0	4	2019-08-28	144	MCF5
Pyriproxyfen	0.000125	1	3	0	16	0	4	2019-08-28	144	MCF5
Pyriproxyfen	6.25e-05	0	1	3	16	0	4	2019-08-28	144	MCF5
Pyriproxyfen	2.5e-05	0	0	2	18	0	4	2019-08-28	144	MCF5
Pyriproxyfen	1.25e-05	1	0	15	3	0	4	2019-08-28	144	MCF5
Pyriproxyfen	1.25e-06	3	0	14	2	1	4	2019-08-28	144	MCF5
Pyriproxyfen	6.3e-07	0	0	6	9	5	4	2019-08-28	144	MCF5
Pyriproxyfen	0	0	0	8	1	11	4	2019-08-28	144	MCF5
Pyriproxyfen	0.0025	1	1	2	16	0	1	2019-08-29	168	MCF5
Pyriproxyfen	0.000125	0	0	1	19	0	1	2019-08-29	168	MCF5
Pyriproxyfen	6.25e-05	1	1	2	16	0	1	2019-08-29	168	MCF5
Pyriproxyfen	2.5e-05	0	1	2	17	0	1	2019-08-29	168	MCF5
Pyriproxyfen	1.25e-05	0	0	5	15	0	1	2019-08-29	168	MCF5
Pyriproxyfen	1.25e-06	0	0	10	3	6	1	2019-08-29	168	MCF5
Pyriproxyfen	6.3e-07	0	0	7	11	1	1	2019-08-29	168	MCF5
Pyriproxyfen	0	0	0	9	2	9	1	2019-08-29	168	MCF5
Pyriproxyfen	0.0025	0	1	0	19	0	2	2019-08-29	168	MCF5
Pyriproxyfen	0.000125	0	2	0	18	0	2	2019-08-29	168	MCF5
Pyriproxyfen	6.25e-05	0	1	0	18	0	2	2019-08-29	168	MCF5
Pyriproxyfen	2.5e-05	0	0	1	17	0	2	2019-08-29	168	MCF5
Pyriproxyfen	1.25e-05	0	0	8	12	0	2	2019-08-29	168	MCF5
Pyriproxyfen	1.25e-06	0	0	9	3	6	2	2019-08-29	168	MCF5
Pyriproxyfen	6.3e-07	0	0	8	10	1	2	2019-08-29	168	MCF5
Pyriproxyfen	0	0	0	11	0	9	2	2019-08-29	168	MCF5
Pyriproxyfen	0.0025	0	1	0	19	0	3	2019-08-29	168	MCF5
Pyriproxyfen	0.000125	0	1	1	18	0	3	2019-08-29	168	MCF5
Pyriproxyfen	6.25e-05	0	1	1	17	0	3	2019-08-29	168	MCF5
Pyriproxyfen	2.5e-05	0	0	2	18	0	3	2019-08-29	168	MCF5
Pyriproxyfen	1.25e-05	0	0	6	14	0	3	2019-08-29	168	MCF5
Pyriproxyfen	1.25e-06	0	0	7	3	9	3	2019-08-29	168	MCF5
Pyriproxyfen	6.3e-07	0	0	4	13	3	3	2019-08-29	168	MCF5
Pyriproxyfen	0	0	0	9	0	11	3	2019-08-29	168	MCF5
Pyriproxyfen	0.0025	1	0	0	19	0	4	2019-08-29	168	MCF5
Pyriproxyfen	0.000125	1	3	2	14	0	4	2019-08-29	168	MCF5
Pyriproxyfen	6.25e-05	0	1	2	17	0	4	2019-08-29	168	MCF5
Pyriproxyfen	2.5e-05	0	0	2	18	0	4	2019-08-29	168	MCF5
Pyriproxyfen	1.25e-05	0	0	11	8	0	4	2019-08-29	168	MCF5
Pyriproxyfen	1.25e-06	1	0	4	4	11	4	2019-08-29	168	MCF5
Pyriproxyfen	6.3e-07	0	0	2	11	7	4	2019-08-29	168	MCF5
Pyriproxyfen	0	0	0	3	2	15	4	2019-08-29	168	MCF5
Pyriproxyfen	0.0025	0	1	3	16	0	1	2019-08-30	192	MCF5
Pyriproxyfen	0.000125	0	0	1	19	0	1	2019-08-30	192	MCF5
Pyriproxyfen	6.25e-05	1	1	2	16	0	1	2019-08-30	192	MCF5
Pyriproxyfen	2.5e-05	0	1	0	19	0	1	2019-08-30	192	MCF5
Pyriproxyfen	1.25e-05	0	0	2	18	0	1	2019-08-30	192	MCF5
Pyriproxyfen	1.25e-06	0	0	4	3	12	1	2019-08-30	192	MCF5
Pyriproxyfen	6.3e-07	0	0	1	16	2	1	2019-08-30	192	MCF5
Pyriproxyfen	0	0	0	3	3	14	1	2019-08-30	192	MCF5
Pyriproxyfen	0.0025	0	1	0	19	0	2	2019-08-30	192	MCF5
Pyriproxyfen	0.000125	0	2	0	18	0	2	2019-08-30	192	MCF5
Pyriproxyfen	6.25e-05	0	1	0	18	0	2	2019-08-30	192	MCF5
Pyriproxyfen	2.5e-05	0	0	0	18	0	2	2019-08-30	192	MCF5
Pyriproxyfen	1.25e-05	0	0	3	17	0	2	2019-08-30	192	MCF5
Pyriproxyfen	1.25e-06	0	0	3	3	12	2	2019-08-30	192	MCF5
Pyriproxyfen	6.3e-07	0	0	5	13	1	2	2019-08-30	192	MCF5
Pyriproxyfen	0	0	0	5	0	15	2	2019-08-30	192	MCF5
Pyriproxyfen	0.0025	0	1	0	19	0	3	2019-08-30	192	MCF5
Pyriproxyfen	0.000125	0	1	0	19	0	3	2019-08-30	192	MCF5
Pyriproxyfen	6.25e-05	0	1	0	18	0	3	2019-08-30	192	MCF5
Pyriproxyfen	2.5e-05	0	0	0	20	0	3	2019-08-30	192	MCF5
Pyriproxyfen	1.25e-05	0	0	6	14	0	3	2019-08-30	192	MCF5
Pyriproxyfen	1.25e-06	0	0	3	2	14	3	2019-08-30	192	MCF5
Pyriproxyfen	6.3e-07	0	0	1	16	3	3	2019-08-30	192	MCF5
Pyriproxyfen	0	0	0	2	0	18	3	2019-08-30	192	MCF5
Pyriproxyfen	0.0025	1	0	0	19	0	4	2019-08-30	192	MCF5
Pyriproxyfen	0.000125	0	4	1	15	0	4	2019-08-30	192	MCF5
Pyriproxyfen	6.25e-05	0	1	0	19	0	4	2019-08-30	192	MCF5
Pyriproxyfen	2.5e-05	0	0	0	20	0	4	2019-08-30	192	MCF5
Pyriproxyfen	1.25e-05	0	0	6	12	1	4	2019-08-30	192	MCF5
Pyriproxyfen	1.25e-06	1	0	2	3	14	4	2019-08-30	192	MCF5
Pyriproxyfen	6.3e-07	0	0	0	13	7	4	2019-08-30	192	MCF5
Pyriproxyfen	0	0	0	0	3	17	4	2019-08-30	192	MCF5
Pyriproxyfen	0.0025	0	1	0	19	0	1	2019-09-03	288	MCF5
Pyriproxyfen	0.000125	0	0	0	20	0	1	2019-09-03	288	MCF5
Pyriproxyfen	6.25e-05	0	1	0	19	0	1	2019-09-03	288	MCF5
Pyriproxyfen	2.5e-05	0	1	0	19	0	1	2019-09-03	288	MCF5
Pyriproxyfen	1.25e-05	0	0	0	20	0	1	2019-09-03	288	MCF5
Pyriproxyfen	1.25e-06	0	0	0	3	16	1	2019-09-03	288	MCF5
Pyriproxyfen	6.3e-07	0	0	0	17	2	1	2019-09-03	288	MCF5
Pyriproxyfen	0	0	0	0	1	19	1	2019-09-03	288	MCF5
Pyriproxyfen	0.0025	0	1	0	19	0	2	2019-09-03	288	MCF5
Pyriproxyfen	0.000125	0	2	0	18	0	2	2019-09-03	288	MCF5
Pyriproxyfen	6.25e-05	0	1	0	18	0	2	2019-09-03	288	MCF5
Pyriproxyfen	2.5e-05	0	0	0	18	0	2	2019-09-03	288	MCF5
Pyriproxyfen	1.25e-05	0	0	0	20	0	2	2019-09-03	288	MCF5
Pyriproxyfen	1.25e-06	0	0	0	7	11	2	2019-09-03	288	MCF5
Pyriproxyfen	6.3e-07	0	0	0	14	5	2	2019-09-03	288	MCF5
Pyriproxyfen	0	0	0	0	0	20	2	2019-09-03	288	MCF5
Pyriproxyfen	0.0025	0	1	0	19	0	3	2019-09-03	288	MCF5
Pyriproxyfen	0.000125	0	1	0	19	0	3	2019-09-03	288	MCF5
Pyriproxyfen	6.25e-05	0	1	0	18	0	3	2019-09-03	288	MCF5
Pyriproxyfen	2.5e-05	0	0	0	20	0	3	2019-09-03	288	MCF5
Pyriproxyfen	1.25e-05	0	0	0	20	0	3	2019-09-03	288	MCF5
Pyriproxyfen	1.25e-06	0	0	0	2	17	3	2019-09-03	288	MCF5
Pyriproxyfen	6.3e-07	0	0	0	19	1	3	2019-09-03	288	MCF5
Pyriproxyfen	0	0	0	0	0	20	3	2019-09-03	288	MCF5
Pyriproxyfen	0.0025	0	0	0	20	0	4	2019-09-03	288	MCF5
Pyriproxyfen	0.000125	0	4	0	16	0	4	2019-09-03	288	MCF5
Pyriproxyfen	6.25e-05	0	1	0	19	0	4	2019-09-03	288	MCF5
Pyriproxyfen	2.5e-05	0	0	0	20	0	4	2019-09-03	288	MCF5
Pyriproxyfen	1.25e-05	0	0	0	18	1	4	2019-09-03	288	MCF5
Pyriproxyfen	1.25e-06	0	0	0	3	17	4	2019-09-03	288	MCF5
Pyriproxyfen	6.3e-07	0	0	0	13	7	4	2019-09-03	288	MCF5
Pyriproxyfen	0	0	0	0	1	19	4	2019-09-03	288	MCF5
CarrierOil	0.0025	18	0	2	0	0	1	2019-08-24	48	Liverpool
CarrierOil	0.000125	20	0	0	0	0	1	2019-08-24	48	Liverpool
CarrierOil	6.25e-05	19	1	0	0	0	1	2019-08-24	48	Liverpool
CarrierOil	2.5e-05	18	0	2	0	0	1	2019-08-24	48	Liverpool
CarrierOil	1.25e-05	19	0	1	0	0	1	2019-08-24	48	Liverpool
CarrierOil	1.25e-06	19	0	1	0	0	1	2019-08-24	48	Liverpool
CarrierOil	6.3e-07	20	0	0	0	0	1	2019-08-24	48	Liverpool
CarrierOil	0.0025	20	0	0	0	0	2	2019-08-24	48	Liverpool
CarrierOil	0.000125	17	0	3	0	0	2	2019-08-24	48	Liverpool
CarrierOil	6.25e-05	19	0	1	0	0	2	2019-08-24	48	Liverpool
CarrierOil	2.5e-05	18	0	2	0	0	2	2019-08-24	48	Liverpool
CarrierOil	1.25e-05	19	0	1	0	0	2	2019-08-24	48	Liverpool
CarrierOil	1.25e-06	20	0	0	0	0	2	2019-08-24	48	Liverpool
CarrierOil	6.3e-07	20	0	0	0	0	2	2019-08-24	48	Liverpool
CarrierOil	0.0025	10	0	10	0	0	1	2019-08-25	72	Liverpool
CarrierOil	0.000125	16	0	4	0	0	1	2019-08-25	72	Liverpool
CarrierOil	6.25e-05	14	1	5	0	0	1	2019-08-25	72	Liverpool
CarrierOil	2.5e-05	14	0	6	0	0	1	2019-08-25	72	Liverpool
CarrierOil	1.25e-05	12	0	8	0	0	1	2019-08-25	72	Liverpool
CarrierOil	1.25e-06	16	0	3	1	0	1	2019-08-25	72	Liverpool
CarrierOil	6.3e-07	18	0	2	0	0	1	2019-08-25	72	Liverpool
CarrierOil	0.0025	12	0	8	0	0	2	2019-08-25	72	Liverpool
CarrierOil	0.000125	11	0	9	0	0	2	2019-08-25	72	Liverpool
CarrierOil	6.25e-05	11	0	9	0	0	2	2019-08-25	72	Liverpool
CarrierOil	2.5e-05	11	0	9	0	0	2	2019-08-25	72	Liverpool
CarrierOil	1.25e-05	15	0	5	0	0	2	2019-08-25	72	Liverpool
CarrierOil	1.25e-06	19	0	1	0	0	2	2019-08-25	72	Liverpool
CarrierOil	6.3e-07	16	0	4	0	0	2	2019-08-25	72	Liverpool
CarrierOil	0.0025	1	0	19	0	0	1	2019-08-26	96	Liverpool
CarrierOil	0.000125	4	0	16	0	0	1	2019-08-26	96	Liverpool
CarrierOil	6.25e-05	5	1	14	0	0	1	2019-08-26	96	Liverpool
CarrierOil	2.5e-05	2	0	17	1	0	1	2019-08-26	96	Liverpool
CarrierOil	1.25e-05	6	0	13	0	1	1	2019-08-26	96	Liverpool
CarrierOil	1.25e-06	7	0	12	1	0	1	2019-08-26	96	Liverpool
CarrierOil	6.3e-07	8	0	12	0	0	1	2019-08-26	96	Liverpool
CarrierOil	0.0025	4	0	16	0	0	2	2019-08-26	96	Liverpool
CarrierOil	0.000125	0	0	20	0	0	2	2019-08-26	96	Liverpool
CarrierOil	6.25e-05	1	0	19	0	0	2	2019-08-26	96	Liverpool
CarrierOil	2.5e-05	1	0	18	0	1	2	2019-08-26	96	Liverpool
CarrierOil	1.25e-05	2	0	17	1	0	2	2019-08-26	96	Liverpool
CarrierOil	1.25e-06	13	0	7	0	0	2	2019-08-26	96	Liverpool
CarrierOil	6.3e-07	8	0	12	0	0	2	2019-08-26	96	Liverpool
CarrierOil	0.0025	0	0	16	1	3	1	2019-08-27	120	Liverpool
CarrierOil	0.000125	0	0	19	0	1	1	2019-08-27	120	Liverpool
CarrierOil	6.25e-05	0	1	18	0	1	1	2019-08-27	120	Liverpool
CarrierOil	2.5e-05	1	0	16	1	2	1	2019-08-27	120	Liverpool
CarrierOil	1.25e-05	0	1	18	0	1	1	2019-08-27	120	Liverpool
CarrierOil	1.25e-06	1	0	17	1	1	1	2019-08-27	120	Liverpool
CarrierOil	6.3e-07	1	0	19	0	0	1	2019-08-27	120	Liverpool
CarrierOil	0.0025	2	0	18	0	0	2	2019-08-27	120	Liverpool
CarrierOil	0.000125	0	0	17	0	3	2	2019-08-27	120	Liverpool
CarrierOil	6.25e-05	0	0	18	0	2	2	2019-08-27	120	Liverpool
CarrierOil	2.5e-05	0	0	18	0	2	2	2019-08-27	120	Liverpool
CarrierOil	1.25e-05	0	0	18	1	1	2	2019-08-27	120	Liverpool
CarrierOil	1.25e-06	3	0	17	0	0	2	2019-08-27	120	Liverpool
CarrierOil	6.3e-07	0	0	19	1	0	2	2019-08-27	120	Liverpool
CarrierOil	0.0025	0	0	8	1	11	1	2019-08-28	144	Liverpool
CarrierOil	0.000125	0	0	12	0	8	1	2019-08-28	144	Liverpool
CarrierOil	6.25e-05	0	1	13	0	6	1	2019-08-28	144	Liverpool
CarrierOil	2.5e-05	0	0	11	1	8	1	2019-08-28	144	Liverpool
CarrierOil	1.25e-05	0	0	15	2	3	1	2019-08-28	144	Liverpool
CarrierOil	1.25e-06	0	0	15	2	3	1	2019-08-28	144	Liverpool
CarrierOil	6.3e-07	0	0	18	0	2	1	2019-08-28	144	Liverpool
CarrierOil	0.0025	1	0	10	0	9	2	2019-08-28	144	Liverpool
CarrierOil	0.000125	0	0	10	0	10	2	2019-08-28	144	Liverpool
CarrierOil	6.25e-05	0	0	11	0	9	2	2019-08-28	144	Liverpool
CarrierOil	2.5e-05	0	0	11	0	9	2	2019-08-28	144	Liverpool
CarrierOil	1.25e-05	0	1	14	0	5	2	2019-08-28	144	Liverpool
CarrierOil	1.25e-06	1	0	18	0	1	2	2019-08-28	144	Liverpool
CarrierOil	6.3e-07	0	0	12	1	7	2	2019-08-28	144	Liverpool
CarrierOil	0.0025	0	0	1	1	18	1	2019-08-29	168	Liverpool
CarrierOil	0.000125	0	0	3	0	17	1	2019-08-29	168	Liverpool
CarrierOil	6.25e-05	0	1	5	0	14	1	2019-08-29	168	Liverpool
CarrierOil	2.5e-05	0	0	2	2	16	1	2019-08-29	168	Liverpool
CarrierOil	1.25e-05	0	0	4	2	14	1	2019-08-29	168	Liverpool
CarrierOil	1.25e-06	0	0	4	2	14	1	2019-08-29	168	Liverpool
CarrierOil	6.3e-07	0	0	6	0	14	1	2019-08-29	168	Liverpool
CarrierOil	0.0025	1	0	3	1	15	2	2019-08-29	168	Liverpool
CarrierOil	0.000125	0	0	0	0	20	2	2019-08-29	168	Liverpool
CarrierOil	6.25e-05	0	0	1	0	19	2	2019-08-29	168	Liverpool
CarrierOil	2.5e-05	0	0	0	1	19	2	2019-08-29	168	Liverpool
CarrierOil	1.25e-05	0	1	1	0	18	2	2019-08-29	168	Liverpool
CarrierOil	1.25e-06	1	0	10	0	9	2	2019-08-29	168	Liverpool
CarrierOil	6.3e-07	0	0	5	1	14	2	2019-08-29	168	Liverpool
CarrierOil	0.0025	0	0	0	1	19	1	2019-08-30	192	Liverpool
CarrierOil	0.000125	0	0	0	0	20	1	2019-08-30	192	Liverpool
CarrierOil	6.25e-05	0	1	0	0	19	1	2019-08-30	192	Liverpool
CarrierOil	2.5e-05	0	0	1	2	17	1	2019-08-30	192	Liverpool
CarrierOil	1.25e-05	0	0	0	2	18	1	2019-08-30	192	Liverpool
CarrierOil	1.25e-06	0	0	0	1	19	1	2019-08-30	192	Liverpool
CarrierOil	6.3e-07	0	0	1	0	19	1	2019-08-30	192	Liverpool
CarrierOil	0.0025	1	0	0	1	18	2	2019-08-30	192	Liverpool
CarrierOil	0.000125	0	0	0	0	20	2	2019-08-30	192	Liverpool
CarrierOil	6.25e-05	0	0	0	0	20	2	2019-08-30	192	Liverpool
CarrierOil	2.5e-05	0	0	0	0	20	2	2019-08-30	192	Liverpool
CarrierOil	1.25e-05	0	1	0	0	19	2	2019-08-30	192	Liverpool
CarrierOil	1.25e-06	1	0	1	0	18	2	2019-08-30	192	Liverpool
CarrierOil	6.3e-07	0	0	0	1	19	2	2019-08-30	192	Liverpool
CarrierOil	0.0025	0	0	0	1	19	1	2019-09-03	288	Liverpool
CarrierOil	0.000125	0	0	0	0	20	1	2019-09-03	288	Liverpool
CarrierOil	6.25e-05	0	1	0	0	19	1	2019-09-03	288	Liverpool
CarrierOil	2.5e-05	0	0	0	2	18	1	2019-09-03	288	Liverpool
CarrierOil	1.25e-05	0	0	0	1	19	1	2019-09-03	288	Liverpool
CarrierOil	1.25e-06	0	0	0	2	18	1	2019-09-03	288	Liverpool
CarrierOil	6.3e-07	0	0	0	0	20	1	2019-09-03	288	Liverpool
CarrierOil	0.0025	0	0	0	1	19	2	2019-09-03	288	Liverpool
CarrierOil	0.000125	0	0	0	0	20	2	2019-09-03	288	Liverpool
CarrierOil	6.25e-05	0	0	0	0	20	2	2019-09-03	288	Liverpool
CarrierOil	2.5e-05	0	0	0	0	20	2	2019-09-03	288	Liverpool
CarrierOil	1.25e-05	0	1	0	0	19	2	2019-09-03	288	Liverpool
CarrierOil	1.25e-06	0	0	1	0	19	2	2019-09-03	288	Liverpool
CarrierOil	6.3e-07	0	0	0	1	19	2	2019-09-03	288	Liverpool
CarrierOil	0.0025	20	0	0	0	0	1	2019-08-24	48	MCF5
CarrierOil	0.000125	20	0	0	0	0	1	2019-08-24	48	MCF5
CarrierOil	6.25e-05	20	0	0	0	0	1	2019-08-24	48	MCF5
CarrierOil	2.5e-05	20	0	0	0	0	1	2019-08-24	48	MCF5
CarrierOil	1.25e-05	19	0	1	0	0	1	2019-08-24	48	MCF5
CarrierOil	1.25e-06	20	0	0	0	0	1	2019-08-24	48	MCF5
CarrierOil	6.3e-07	19	0	1	0	0	1	2019-08-24	48	MCF5
CarrierOil	0.0025	20	0	0	0	0	2	2019-08-24	48	MCF5
CarrierOil	0.000125	20	0	0	0	0	2	2019-08-24	48	MCF5
CarrierOil	6.25e-05	19	0	0	1	0	2	2019-08-24	48	MCF5
CarrierOil	2.5e-05	19	1	0	0	0	2	2019-08-24	48	MCF5
CarrierOil	1.25e-05	18	2	0	0	0	2	2019-08-24	48	MCF5
CarrierOil	1.25e-06	19	0	1	0	0	2	2019-08-24	48	MCF5
CarrierOil	6.3e-07	18	0	2	0	0	2	2019-08-24	48	MCF5
CarrierOil	0.0025	16	0	4	0	0	1	2019-08-25	72	MCF5
CarrierOil	0.000125	15	0	5	0	0	1	2019-08-25	72	MCF5
CarrierOil	6.25e-05	19	0	1	0	0	1	2019-08-25	72	MCF5
CarrierOil	2.5e-05	14	0	6	0	0	1	2019-08-25	72	MCF5
CarrierOil	1.25e-05	16	0	4	0	0	1	2019-08-25	72	MCF5
CarrierOil	1.25e-06	13	0	5	2	0	1	2019-08-25	72	MCF5
CarrierOil	6.3e-07	16	0	4	0	0	1	2019-08-25	72	MCF5
CarrierOil	0.0025	17	0	3	0	0	2	2019-08-25	72	MCF5
CarrierOil	0.000125	20	0	0	0	0	2	2019-08-25	72	MCF5
CarrierOil	6.25e-05	13	0	7	0	0	2	2019-08-25	72	MCF5
CarrierOil	2.5e-05	15	1	4	0	0	2	2019-08-25	72	MCF5
CarrierOil	1.25e-05	15	0	5	0	0	2	2019-08-25	72	MCF5
CarrierOil	1.25e-06	15	0	5	0	0	2	2019-08-25	72	MCF5
CarrierOil	6.3e-07	13	0	7	0	0	2	2019-08-25	72	MCF5
CarrierOil	0.0025	11	0	9	0	0	1	2019-08-26	96	MCF5
CarrierOil	0.000125	8	0	11	1	0	1	2019-08-26	96	MCF5
CarrierOil	6.25e-05	12	0	7	1	0	1	2019-08-26	96	MCF5
CarrierOil	2.5e-05	8	0	11	1	0	1	2019-08-26	96	MCF5
CarrierOil	1.25e-05	10	0	10	0	0	1	2019-08-26	96	MCF5
CarrierOil	1.25e-06	3	0	16	1	0	1	2019-08-26	96	MCF5
CarrierOil	6.3e-07	8	0	12	0	0	1	2019-08-26	96	MCF5
CarrierOil	0.0025	8	0	12	0	0	2	2019-08-26	96	MCF5
CarrierOil	0.000125	9	1	10	0	0	2	2019-08-26	96	MCF5
CarrierOil	6.25e-05	3	0	16	1	0	2	2019-08-26	96	MCF5
CarrierOil	2.5e-05	10	0	10	0	0	2	2019-08-26	96	MCF5
CarrierOil	1.25e-05	5	1	12	2	0	2	2019-08-26	96	MCF5
CarrierOil	1.25e-06	7	0	13	0	0	2	2019-08-26	96	MCF5
CarrierOil	6.3e-07	8	0	11	1	0	2	2019-08-26	96	MCF5
CarrierOil	0.0025	3	0	17	0	0	1	2019-08-27	120	MCF5
CarrierOil	0.000125	3	0	15	2	0	1	2019-08-27	120	MCF5
CarrierOil	6.25e-05	5	0	14	1	0	1	2019-08-27	120	MCF5
CarrierOil	2.5e-05	2	0	18	0	0	1	2019-08-27	120	MCF5
CarrierOil	1.25e-05	0	0	19	0	1	1	2019-08-27	120	MCF5
CarrierOil	1.25e-06	0	0	15	3	2	1	2019-08-27	120	MCF5
CarrierOil	6.3e-07	1	0	16	0	3	1	2019-08-27	120	MCF5
CarrierOil	0.0025	4	0	16	0	0	2	2019-08-27	120	MCF5
CarrierOil	0.000125	4	1	15	0	0	2	2019-08-27	120	MCF5
CarrierOil	6.25e-05	0	0	17	0	3	2	2019-08-27	120	MCF5
CarrierOil	2.5e-05	2	0	18	0	0	2	2019-08-27	120	MCF5
CarrierOil	1.25e-05	0	1	15	4	0	2	2019-08-27	120	MCF5
CarrierOil	1.25e-06	3	0	15	1	1	2	2019-08-27	120	MCF5
CarrierOil	6.3e-07	2	0	15	1	2	2	2019-08-27	120	MCF5
CarrierOil	0.0025	2	0	14	0	4	1	2019-08-28	144	MCF5
CarrierOil	0.000125	0	0	13	2	5	1	2019-08-28	144	MCF5
CarrierOil	6.25e-05	1	0	15	1	3	1	2019-08-28	144	MCF5
CarrierOil	2.5e-05	0	0	13	1	6	1	2019-08-28	144	MCF5
CarrierOil	1.25e-05	0	0	14	1	5	1	2019-08-28	144	MCF5
CarrierOil	1.25e-06	0	0	11	3	6	1	2019-08-28	144	MCF5
CarrierOil	6.3e-07	0	0	15	0	5	1	2019-08-28	144	MCF5
CarrierOil	0.0025	2	0	13	0	5	2	2019-08-28	144	MCF5
CarrierOil	0.000125	0	2	17	0	1	2	2019-08-28	144	MCF5
CarrierOil	6.25e-05	0	0	11	0	9	2	2019-08-28	144	MCF5
CarrierOil	2.5e-05	0	0	11	0	9	2	2019-08-28	144	MCF5
CarrierOil	1.25e-05	0	2	8	5	5	2	2019-08-28	144	MCF5
CarrierOil	1.25e-06	0	0	11	2	7	2	2019-08-28	144	MCF5
CarrierOil	6.3e-07	0	0	11	1	8	2	2019-08-28	144	MCF5
CarrierOil	0.0025	2	0	8	0	10	1	2019-08-29	168	MCF5
CarrierOil	0.000125	0	0	5	3	12	1	2019-08-29	168	MCF5
CarrierOil	6.25e-05	0	0	12	1	7	1	2019-08-29	168	MCF5
CarrierOil	2.5e-05	0	0	9	2	9	1	2019-08-29	168	MCF5
CarrierOil	1.25e-05	0	0	9	1	10	1	2019-08-29	168	MCF5
CarrierOil	1.25e-06	0	0	3	4	13	1	2019-08-29	168	MCF5
CarrierOil	6.3e-07	0	0	5	0	15	1	2019-08-29	168	MCF5
CarrierOil	0.0025	1	0	7	0	12	2	2019-08-29	168	MCF5
CarrierOil	0.000125	0	2	8	0	10	2	2019-08-29	168	MCF5
CarrierOil	6.25e-05	0	0	3	0	17	2	2019-08-29	168	MCF5
CarrierOil	2.5e-05	0	0	7	1	11	2	2019-08-29	168	MCF5
CarrierOil	1.25e-05	0	2	4	5	9	2	2019-08-29	168	MCF5
CarrierOil	1.25e-06	0	0	5	2	13	2	2019-08-29	168	MCF5
CarrierOil	6.3e-07	0	0	6	1	13	2	2019-08-29	168	MCF5
CarrierOil	0.0025	1	0	2	0	17	1	2019-08-30	192	MCF5
CarrierOil	0.000125	0	0	3	3	14	1	2019-08-30	192	MCF5
CarrierOil	6.25e-05	0	0	7	0	13	1	2019-08-30	192	MCF5
CarrierOil	2.5e-05	0	0	3	3	14	1	2019-08-30	192	MCF5
CarrierOil	1.25e-05	0	0	0	1	19	1	2019-08-30	192	MCF5
CarrierOil	1.25e-06	0	0	0	4	16	1	2019-08-30	192	MCF5
CarrierOil	6.3e-07	0	0	1	1	18	1	2019-08-30	192	MCF5
CarrierOil	0.0025	1	0	3	0	16	2	2019-08-30	192	MCF5
CarrierOil	0.000125	0	2	2	1	14	2	2019-08-30	192	MCF5
CarrierOil	6.25e-05	0	0	0	0	20	2	2019-08-30	192	MCF5
CarrierOil	2.5e-05	0	0	2	1	15	2	2019-08-30	192	MCF5
CarrierOil	1.25e-05	0	2	0	6	12	2	2019-08-30	192	MCF5
CarrierOil	1.25e-06	0	0	2	2	16	2	2019-08-30	192	MCF5
CarrierOil	6.3e-07	0	0	2	1	17	2	2019-08-30	192	MCF5
CarrierOil	0.0025	0	0	0	0	20	1	2019-09-03	288	MCF5
CarrierOil	0.000125	0	0	0	2	18	1	2019-09-03	288	MCF5
CarrierOil	6.25e-05	0	0	0	1	19	1	2019-09-03	288	MCF5
CarrierOil	2.5e-05	0	0	0	3	17	1	2019-09-03	288	MCF5
CarrierOil	1.25e-05	0	0	0	1	19	1	2019-09-03	288	MCF5
CarrierOil	1.25e-06	0	0	0	2	18	1	2019-09-03	288	MCF5
CarrierOil	6.3e-07	0	0	0	1	19	1	2019-09-03	288	MCF5
CarrierOil	0.0025	0	0	0	0	20	2	2019-09-03	288	MCF5
CarrierOil	0.000125	0	2	0	1	17	2	2019-09-03	288	MCF5
CarrierOil	6.25e-05	0	0	0	0	20	2	2019-09-03	288	MCF5
CarrierOil	2.5e-05	0	2	0	1	17	2	2019-09-03	288	MCF5
CarrierOil	1.25e-05	0	0	0	6	14	2	2019-09-03	288	MCF5
CarrierOil	1.25e-06	0	0	0	2	18	2	2019-09-03	288	MCF5
CarrierOil	6.3e-07	0	0	0	1	19	2	2019-09-03	288	MCF5
